# Supplementary material for: Usage of Tranexamic Acid for Total Hip Arthroplasty: A Matched Cohort Analysis of 144,344 Patients
Source: J Clin Med. 2024 Aug 20;13(16):4920. doi: 10.3390/jcm13164920 (PMC11355791; doi:10.3390/jcm13164920)
Supplement: Supplementary file 1 [file jcm-13-04920-s001.zip]

Archive with 1 entries (1 files):
- jcm-3128561-supplementary.pdf
